# Supplementary material for: Analysis of the levels of lysine-specific demethylase 1 (LSD1) mRNA in human ovarian tumors and the effects of chemical LSD1 inhibitors in ovarian cancer cell lines
Source: J Ovarian Res. 2013 Oct 29;6:75. doi: 10.1186/1757-2215-6-75 (PMC4176291; doi:10.1186/1757-2215-6-75)
Supplement: Additional file 2: Table S2 — List of differentially expressed genes in high and low LSD1-expressing tumors in the TCGA cohort. Criteria for selection: fold-change >1.5 or <1/1.5, Delta = 3, FDR < 3e-05, and expression correlation with LSD1 in at least 50% tumors. [file 1757-2215-6-75-S2.xls]

## Sheet: Positively correlated with LSD1
Gene	d.value	fold change	Consistency within LSD1-down group	Consistency within LSD1-up group
DNAJC8	11.6	1.626	0.808696	0.817391
NUDC	12.51	1.622	0.8	0.834783
PGD	14.22	2.043	0.843478	0.817391
C1orf128	15.65	2.082	0.713043	0.913043
CAPZB	11.18	1.578	0.843478	0.713043
CCDC21	12.71	1.576	0.721739	0.86087
CDC2L2	11.81	1.878	0.834783	0.713043
DNAJC16	13.91	1.726	0.73913	0.93913
FAM54B	12.87	1.653	0.826087	0.713043
FRAP1	12.66	1.774	0.704348	0.921739
KIAA0090	11.76	1.614	0.826087	0.782609
KIAA0495	11.29	1.821	0.721739	0.878261
LRRC47	12.33	1.734	0.721739	0.878261
LUZP1	13.66	1.604	0.869565	0.773913
MARCKSL1	11.21	2.06	0.817391	0.747826
PINK1	12.12	1.569	0.817391	0.765217
PNRC2	11.32	1.765	0.8	0.713043
PPP1R8	9.78	1.537	0.721739	0.817391
SYF2	11.41	1.632	0.747826	0.826087
CLCN4	7.67	1.687	0.713043	0.747826
DDEFL1	8.61	1.724	0.756522	0.730435
E2F6	8.17	1.571	0.73913	0.704348
ENO1	8.38	1.545	0.747826	0.791304
NECAP2	9.85	1.594	0.730435	0.756522
NOC2L	9.92	1.738	0.713043	0.791304
PEX5	8.22	1.548	0.73913	0.704348
RACGAP1P	9.37	1.944	0.713043	0.713043
RIC8B	8.17	1.506	0.713043	0.713043
SLC25A33	9.02	1.666	0.747826	0.73913
SNX17	8.44	1.736	0.782609	0.713043
TMEFF1	10.22	2.965	0.704348	0.773913
UBE2J2	11.06	1.636	0.765217	0.756522
WDR35	8.79	1.679	0.704348	0.747826
WDR8	11.43	1.515	0.747826	0.765217
AKR7A2	10.27	1.554	0.686957	0.8
ANAPC7	9.6	1.601	0.556522	0.86087
ARHGEF19	10.46	1.624	0.869565	0.634783
BLMH	7.83	1.523	0.826087	0.66087
C10orf82	7.39	2.564	0.817391	0.565217
C15orf21	11.06	1.965	0.904348	0.617391
C1orf114	5.35	1.944	0.808696	0.521739
C1orf135	13.43	2.535	0.53913	0.991304
C1orf166	11.07	1.567	0.878261	0.6
CAMTA1	7.08	1.604	0.66087	0.8
CASP9	13.92	1.929	0.930435	0.504348
CDCA7L	7.92	1.675	0.565217	0.808696
CDK2	8.77	1.724	0.808696	0.678261
CHST10	8.2	1.601	0.634783	0.8
CLCN6	8.88	1.648	0.8	0.634783
CPNE1	8.19	1.568	0.834783	0.591304
CPOX	8.45	1.599	0.834783	0.547826
CROCCL1	8.7	1.845	0.8	0.66087
DDOST	14.53	1.778	0.947826	0.53913
EIF2B1	9.68	1.538	0.6	0.834783
EIF4G3	11.28	1.65	0.852174	0.66087
EPHB2	9.27	1.94	0.817391	0.643478
FBXL10	10.62	1.709	0.652174	0.808696
GNB1	8.21	1.504	0.643478	0.817391
GPATCH3	13.9	1.626	0.930435	0.678261
HDAC1	9	1.578	0.843478	0.643478
HFM1	7.89	2.1	0.886957	0.513043
HNRNPA2B1	8.43	1.67	0.565217	0.808696
HNRPD	8.13	1.529	0.513043	0.878261
HNRPM	9.04	1.573	0.513043	0.869565
HOOK2	5.6	1.528	0.8	0.530435
HP1BP3	9.35	1.573	0.608696	0.843478
IFT52	9.35	1.983	0.626087	0.808696
LYPLA2	15.52	2.108	0.956522	0.626087
MLL4	8.72	1.652	0.843478	0.530435
NUP98	10.44	1.502	0.669565	0.834783
ODC1	8.6	1.75	0.86087	0.53913
PCBP2	8.91	1.519	0.556522	0.826087
PDIK1L	9.61	1.533	0.521739	0.878261
PHF13	10.15	1.566	0.643478	0.878261
PLCG1	8.5	1.564	0.591304	0.86087
PODXL2	6.99	1.698	0.808696	0.556522
PPP5C	9.09	1.626	0.834783	0.565217
PRUNE	8.13	1.513	0.808696	0.617391
RAD51AP1	6.66	1.728	0.521739	0.826087
RCC2	9.82	1.515	0.530435	0.913043
RP11-78J21.1	9.15	1.626	0.843478	0.695652
RPA2	12.84	1.816	0.921739	0.573913
RSC1A1	9.63	1.623	0.826087	0.634783
SAMD11	7.36	1.7	0.834783	0.521739
SARS2	8.55	1.646	0.852174	0.565217
SPAST	7.7	1.511	0.504348	0.826087
SPATS2	9.44	1.69	0.869565	0.608696
STMN1	12.8	2.259	0.678261	0.878261
TEAD2	7.26	1.673	0.817391	0.565217
TFDP2	6.99	1.547	0.869565	0.504348
TGIF2	10.35	1.927	0.582609	0.852174
TP53BP2	8.39	1.544	0.547826	0.817391
TRMT5	10.82	1.873	0.895652	0.6
UBE4B	11.42	1.687	0.643478	0.921739
USP48	12.11	1.644	0.921739	0.608696
WASF2	10.21	1.672	0.895652	0.504348
WDR57	11.11	1.987	0.634783	0.886957
WNT11	6.74	1.838	0.8	0.617391
XRN2	8.43	1.522	0.530435	0.86087
ZNF2	9.78	1.524	0.643478	0.808696
ZNF428	8.4	1.516	0.817391	0.556522
ZNF436	10.86	1.718	0.869565	0.6
ZNF512	9.13	1.6	0.565217	0.834783
AKR1B1	6.97	1.613	0.608696	0.791304
ALDH4A1	9.6	1.561	0.782609	0.695652
ALS2CR11	4.36	1.731	0.713043	0.53913
APPL2	8.54	1.534	0.721739	0.66087
ARL9	6.19	1.809	0.626087	0.730435
C10orf140	7.67	3.785	0.704348	0.66087
C1orf174	9.04	1.605	0.678261	0.730435
C1orf213	7.12	1.866	0.791304	0.53913
C1orf75	7.59	1.632	0.504348	0.8
CAD	8.58	1.531	0.730435	0.686957
CCDC77	7.58	1.597	0.782609	0.6
CCNE1	7.24	2.081	0.730435	0.608696
CDH18	4.46	2.979	0.773913	0.521739
CENPF	6.19	1.624	0.547826	0.782609
CENPH	8.09	1.709	0.678261	0.756522
CLDN6	5.28	2.079	0.747826	0.530435
CLIP3	6.68	1.599	0.756522	0.591304
CLSTN3	7.57	1.709	0.765217	0.652174
COL4A6	6.05	1.781	0.765217	0.556522
COL9A2	4.51	1.587	0.530435	0.747826
CPT1C	5.24	1.833	0.713043	0.565217
CRY1	6.59	1.504	0.713043	0.686957
CSRP2	5.08	1.713	0.53913	0.704348
DBN1	8.1	1.52	0.547826	0.791304
DENR	7.67	1.613	0.53913	0.773913
DNAJC11	10.61	1.624	0.773913	0.652174
EFCBP1	5.2	1.577	0.773913	0.521739
EHHADH	7.29	1.667	0.6	0.73913
EPB41L5	6.44	1.535	0.6	0.73913
EXOSC10	10.11	1.554	0.773913	0.66087
FAM55C	5.43	1.549	0.608696	0.695652
FAM64A	6.4	1.556	0.773913	0.547826
FAM83D	5.23	1.593	0.547826	0.765217
FBXO18	7.55	1.513	0.765217	0.573913
FBXO2	7.16	2.58	0.686957	0.704348
FIGN	5.29	1.566	0.773913	0.547826
FKBP1B	6.61	1.766	0.765217	0.513043
FSCN1	7.53	1.749	0.626087	0.747826
FUS	7.09	1.55	0.6	0.765217
FXYD1	5.49	1.688	0.765217	0.504348
HKR1	8.07	1.501	0.765217	0.634783
HMGA2	4.86	2.237	0.773913	0.504348
HMGCL	9.91	1.652	0.73913	0.686957
HSDL1	7.12	1.56	0.747826	0.591304
HSF2	7.4	1.572	0.626087	0.730435
HSPG2	8.94	1.511	0.791304	0.678261
KCNJ12	4.98	1.688	0.565217	0.713043
KIAA1274	7.05	1.729	0.773913	0.626087
KIF1A	7.58	2.052	0.730435	0.669565
KIF3C	7.21	1.503	0.591304	0.756522
KLHL23	7.97	1.769	0.53913	0.773913
LASS4	5.83	1.578	0.782609	0.556522
LDHC	4.83	1.88	0.547826	0.765217
LOXL3	7.39	1.651	0.713043	0.591304
LPHN3	4.55	1.723	0.747826	0.53913
MAGED1	6.73	1.539	0.782609	0.53913
MFAP2	8.69	2.769	0.608696	0.756522
MMP23B	5.04	1.615	0.747826	0.608696
MYBL2	6.87	1.612	0.6	0.730435
NBPF1	7.33	1.736	0.765217	0.582609
NFRKB	8.02	1.519	0.66087	0.756522
NLGN1	4.75	2.151	0.73913	0.530435
NT5DC2	7.07	1.567	0.773913	0.565217
NUDT15	6.21	1.507	0.747826	0.521739
PABPC4	6.64	1.637	0.730435	0.556522
PBX2	5.67	1.547	0.530435	0.730435
PHF10	8.01	1.644	0.73913	0.626087
PKIG	8.49	1.575	0.765217	0.626087
PLEKHG4	6.94	2.128	0.608696	0.765217
PRKAB1	8.16	1.505	0.582609	0.791304
PTPRU	6.16	1.503	0.713043	0.643478
RBM23	8.94	1.541	0.791304	0.617391
RHCE	7.88	2.067	0.782609	0.617391
RNF146	6.9	1.501	0.643478	0.756522
SALL2	7.38	1.918	0.756522	0.678261
SLC39A10	6.57	1.543	0.6	0.756522
SMARCA4	6.95	1.58	0.713043	0.634783
SMPDL3B	6.67	1.697	0.6	0.73913
SPAG5	6.23	1.599	0.791304	0.513043
TBCCD1	5.76	1.5	0.634783	0.704348
TIMELESS	6.82	1.523	0.756522	0.565217
TMEM118	6.75	1.661	0.643478	0.730435
TNPO3	7.37	1.536	0.73913	0.626087
TOMM34	9.96	1.597	0.791304	0.678261
TOP2A	6.24	1.585	0.547826	0.773913
TUBA1A	8.34	1.556	0.791304	0.608696
UCHL1	8.17	2.838	0.678261	0.730435
WEE1	6.5	1.517	0.617391	0.756522
WSB2	8.63	1.59	0.73913	0.608696
ZNF146	8.74	1.668	0.582609	0.791304
ZNF570	7.21	1.561	0.582609	0.730435
ZNF684	6.42	1.557	0.782609	0.530435
ZNF711	6.84	2.053	0.678261	0.704348
ACVR2A	6.37	1.503	0.66087	0.66087
ADFP	5.92	1.833	0.6	0.669565
ALPL	6.76	1.648	0.686957	0.634783
ARG2	5.79	1.645	0.652174	0.634783
C10orf114	4.31	2.081	0.53913	0.634783
C15orf33	5.15	1.579	0.686957	0.573913
CABYR	5.89	1.76	0.695652	0.669565
CACHD1	6.22	1.612	0.634783	0.626087
CAND1	6.08	1.518	0.608696	0.678261
CDKN1C	5.57	1.604	0.652174	0.678261
CLUL1	5.44	1.85	0.582609	0.669565
CRISPLD1	4.31	1.874	0.608696	0.652174
DACH1	4.37	2.086	0.608696	0.678261
DNA2L	6.72	1.623	0.6	0.66087
DSC2	4.98	1.721	0.582609	0.652174
EID3	5.77	1.687	0.6	0.634783
ERCC6L	5.64	1.512	0.6	0.686957
GABARAPL1	5.37	1.504	0.556522	0.686957
GLULD1	4.88	2.828	0.652174	0.66087
GPR137C	4.72	1.618	0.547826	0.695652
GRASP	5.74	1.507	0.695652	0.608696
GTF2A1L	4.4	1.584	0.669565	0.565217
KCNMB2	4.36	2.192	0.686957	0.582609
KPNA5	5.55	1.541	0.626087	0.617391
LOC388610	4.44	1.5	0.556522	0.669565
LRRN1	5.02	2.11	0.573913	0.643478
LTBP1	4.68	1.568	0.643478	0.547826
MEST	5.03	1.717	0.634783	0.686957
NDRG4	4.44	1.582	0.643478	0.652174
NEK2	5.79	1.523	0.626087	0.669565
NTF3	4.36	1.973	0.565217	0.608696
OPN3	4.79	1.588	0.6	0.686957
PKIA	4.42	1.674	0.678261	0.591304
PRTFDC1	4.32	1.669	0.556522	0.634783
PTH2R	4.76	2.522	0.504348	0.686957
RGAG4	6.46	1.796	0.695652	0.643478
RP4-691N24.1	4.81	1.519	0.686957	0.582609
SRrp35	6.1	1.975	0.686957	0.634783
SYT11	5.93	1.579	0.634783	0.591304
TDRD5	5.52	1.533	0.686957	0.582609
THBS4	5.47	1.962	0.634783	0.626087
TMEM108	4.65	1.571	0.652174	0.626087
TMEM45A	5.22	1.761	0.686957	0.66087
TP53TG3	4.44	1.982	0.669565	0.6
TRAM1L1	4.37	1.501	0.521739	0.695652
ZNF20	6.19	1.535	0.678261	0.582609

## Sheet: Negatively correlated with LSD1
Gene	d.value	fold change	Consistency within LSD1-down group	Consistency within LSD1-up group
NUDT8	-7.9	0.57	0.504348	0.826087
PPP1R3D	-9.4	0.618	0.591304	0.834783
ELL3	-6.22	0.593	0.504348	0.843478
WHDC1L1	-9.23	0.647	0.556522	0.895652
SECTM1	-7.36	0.579	0.504348	0.817391
SLC16A6	-6.4	0.647	0.573913	0.8
TMEM71	-6.81	0.484	0.530435	0.808696
C8orf53	-8.99	0.587	0.669565	0.808696
LOC541471	-9.06	0.563	0.634783	0.817391
SGMS1	-11.34	0.468	0.904348	0.643478
PSME2	-6.74	0.657	0.808696	0.6
RANBP17	-6.19	0.642	0.817391	0.617391
PTPRE	-10.7	0.489	0.878261	0.608696
COP1	-7.92	0.631	0.817391	0.556522
TMEM24	-7.81	0.635	0.826087	0.565217
OGFRL1	-7.45	0.565	0.817391	0.521739
TMEM173	-7.83	0.516	0.808696	0.53913
FYB	-6.94	0.507	0.8	0.521739
LRG1	-7.64	0.36	0.808696	0.556522
GJB1	-6.78	0.506	0.817391	0.504348
ZHX1	-6.08	0.658	0.8	0.530435
PYCARD	-8.71	0.531	0.904348	0.504348
CASP4	-7.76	0.607	0.878261	0.513043
S100A6	-9.07	0.394	0.913043	0.513043
CXorf42	-9.88	0.59	0.756522	0.782609
TMC5	-9.21	0.433	0.791304	0.730435
PIGR	-6.63	0.386	0.521739	0.756522
C10orf81	-9.03	0.184	0.686957	0.730435
SLC5A1	-4.82	0.466	0.530435	0.713043
GPSM3	-7.49	0.665	0.565217	0.782609
COX6C	-7.71	0.631	0.626087	0.773913
NDUFA12L	-7.93	0.649	0.608696	0.73913
CEACAM6	-4.82	0.416	0.513043	0.73913
CXorf21	-5.77	0.569	0.573913	0.704348
PSMB10	-9.24	0.531	0.643478	0.791304
HIST1H2AM	-5.23	0.612	0.556522	0.747826
HIST1H1E	-5.72	0.584	0.556522	0.747826
HIST1H2BD	-6.1	0.652	0.565217	0.756522
ABI3	-5.48	0.66	0.504348	0.713043
HPRT1	-8.13	0.607	0.66087	0.747826
MYO5A	-7.62	0.665	0.643478	0.791304
RAB27B	-6.96	0.543	0.547826	0.782609
CD82	-6.52	0.657	0.504348	0.765217
GPR84	-4.84	0.612	0.53913	0.713043
GIMAP7	-5.6	0.652	0.521739	0.73913
KIAA1618	-6.68	0.591	0.53913	0.747826
P2RY6	-9.39	0.46	0.669565	0.730435
BIRC3	-7.1	0.379	0.565217	0.747826
INCA	-6.84	0.599	0.608696	0.756522
FAM129A	-5.33	0.546	0.6	0.721739
RPLP1	-6.8	0.613	0.634783	0.73913
EVI2A	-4.66	0.572	0.513043	0.704348
NOD2	-7.29	0.512	0.565217	0.791304
HLA-DOA	-5.61	0.621	0.513043	0.782609
A4GALT	-5.63	0.639	0.530435	0.721739
C15orf48	-7.3	0.378	0.634783	0.713043
LGALS3	-5.75	0.588	0.565217	0.721739
NDUFB1	-9.1	0.589	0.686957	0.782609
EDN1	-5.34	0.546	0.521739	0.747826
HIST1H2AJ	-7.29	0.594	0.582609	0.782609
SORL1	-5.34	0.642	0.530435	0.721739
SHROOM1	-5.68	0.64	0.504348	0.791304
HIST1H4K	-4.99	0.627	0.547826	0.747826
UTS2R	-5.09	0.655	0.556522	0.773913
CSTA	-5.47	0.519	0.556522	0.713043
VPS13C	-6.23	0.651	0.643478	0.73913
RAB11FIP1	-5.86	0.626	0.547826	0.704348
CD58	-5.42	0.637	0.652174	0.704348
ALS2CR16	-6.24	0.66	0.634783	0.704348
PAG1	-7.64	0.557	0.678261	0.695652
LOC201175	-4.9	0.617	0.643478	0.704348
VDR	-7.87	0.472	0.765217	0.652174
LY96	-6.4	0.528	0.713043	0.652174
BATF	-6.49	0.449	0.704348	0.643478
RAC2	-7.89	0.586	0.704348	0.66087
SERPINB1	-7.14	0.563	0.721739	0.66087
FBP1	-7.94	0.461	0.730435	0.686957
ZDHHC24	-8.88	0.598	0.791304	0.66087
C21orf63	-5.56	0.579	0.704348	0.669565
GMFG	-6.04	0.613	0.730435	0.617391
UQCRB	-7.76	0.63	0.721739	0.669565
SAA2	-7	0.361	0.713043	0.565217
COMTD1	-7.37	0.549	0.713043	0.626087
D15Wsu75e	-7.74	0.655	0.73913	0.66087
TNFAIP8	-5.75	0.616	0.721739	0.669565
APOL3	-6.46	0.502	0.73913	0.591304
LGALS1	-6.09	0.616	0.713043	0.617391
SAT1	-6.88	0.541	0.782609	0.617391
S100A16	-6.23	0.608	0.765217	0.617391
CBR3	-6.68	0.45	0.721739	0.626087
CARD6	-5.66	0.573	0.695652	0.608696
NNMT	-5.46	0.432	0.747826	0.53913
ZNF683	-6.03	0.466	0.765217	0.573913
FLJ21438	-5.97	0.591	0.773913	0.573913
ZSCAN10	-5.64	0.644	0.713043	0.643478
LOC153222	-7.09	0.609	0.747826	0.608696
FCGR2A	-5.73	0.564	0.747826	0.565217
MEF2C	-6.54	0.601	0.747826	0.573913
PCAF	-6.89	0.659	0.730435	0.652174
LEPROT	-6.7	0.623	0.765217	0.608696
BATF2	-6.01	0.52	0.756522	0.556522
MDFIC	-5.9	0.598	0.730435	0.547826
IFITM5	-5.88	0.593	0.713043	0.626087
CCL5	-6.18	0.504	0.721739	0.556522
RUNX1	-5.6	0.59	0.713043	0.617391
PPM2C	-6.45	0.585	0.721739	0.565217
CCL2	-5.85	0.55	0.704348	0.582609
ECGF1	-5.31	0.665	0.704348	0.582609
CD69	-4.77	0.527	0.704348	0.591304
SCML1	-6.78	0.607	0.730435	0.573913
CIITA	-6.37	0.595	0.756522	0.547826
PHOX2A	-5.03	0.659	0.73913	0.565217
CAMK2N2	-5.63	0.617	0.747826	0.608696
MNDA	-4.92	0.538	0.704348	0.591304
ARHGAP9	-6.05	0.582	0.756522	0.521739
PLEKHF2	-8.6	0.515	0.8	0.591304
TMEM154	-5.56	0.605	0.73913	0.573913
SDF2L1	-5.48	0.633	0.756522	0.556522
LY86	-5.37	0.634	0.730435	0.565217
TNFSF12	-6.7	0.648	0.756522	0.530435
PRR15	-6.88	0.571	0.782609	0.582609
GALR3	-5.86	0.637	0.73913	0.591304
APBB1IP	-6.11	0.567	0.756522	0.556522
MAP3K5	-5.31	0.664	0.721739	0.521739
BHLHB4	-5.61	0.602	0.747826	0.565217
PPP1R1B	-4.94	0.564	0.730435	0.513043
NTN4	-5.62	0.52	0.730435	0.53913
GPR153	-4.85	0.666	0.756522	0.547826
IL15	-4.85	0.555	0.713043	0.547826
C18orf1	-5.03	0.664	0.721739	0.53913
C21orf57	-5.37	0.638	0.73913	0.504348
DUSP10	-5.73	0.576	0.747826	0.504348
CD2	-5.44	0.463	0.747826	0.521739
AMICA1	-5.06	0.647	0.73913	0.530435
PTPRC	-5.2	0.567	0.730435	0.530435
SPR	-6.18	0.638	0.713043	0.521739
AVP	-5.09	0.602	0.773913	0.53913
KCNJ2	-6.43	0.614	0.791304	0.504348
TYROBP	-6.21	0.615	0.747826	0.513043
LILRB2	-6.5	0.629	0.773913	0.521739
CLECL1	-5.9	0.576	0.765217	0.513043
GNLY	-5.57	0.468	0.591304	0.678261
GPR18	-4.8	0.605	0.547826	0.652174
GABRE	-5.49	0.507	0.582609	0.66087
ADAMTSL3	-5.51	0.599	0.521739	0.695652
tcag7.1314	-6.94	0.58	0.643478	0.678261
CXCL1	-6.05	0.293	0.547826	0.686957
EGLN3	-4.82	0.551	0.521739	0.695652
ARHGAP26	-5.96	0.58	0.617391	0.678261
C9orf19	-4.97	0.656	0.565217	0.669565
NEIL1	-6.03	0.614	0.53913	0.695652
EVI2B	-6.12	0.558	0.66087	0.669565
CLEC2B	-6.18	0.493	0.617391	0.66087
HLA-F	-5.35	0.639	0.591304	0.678261
ZMYND15	-4.81	0.664	0.573913	0.678261
APOL6	-5.65	0.636	0.643478	0.678261
GRAMD3	-5.52	0.649	0.591304	0.678261
RHOH	-5.07	0.623	0.513043	0.686957
UBD	-5.8	0.352	0.643478	0.678261
HIST1H2AH	-6.19	0.629	0.565217	0.686957
ASPHD1	-5.54	0.52	0.626087	0.643478
IL7R	-5.04	0.467	0.565217	0.634783
RAB27A	-7.69	0.563	0.678261	0.686957
TTC9	-4.96	0.641	0.643478	0.617391
S100A4	-5.33	0.534	0.521739	0.678261
B3GALT4	-6.02	0.645	0.66087	0.626087
TLR5	-5.78	0.615	0.6	0.66087
PYDC1	-7.76	0.593	0.66087	0.652174
MT1E	-4.67	0.524	0.678261	0.547826
PRKCI	-5.73	0.657	0.608696	0.686957
SLC37A2	-5.84	0.665	0.643478	0.652174
OSTF1	-5.95	0.666	0.608696	0.669565
ABCC3	-5.19	0.604	0.626087	0.634783
PCSK4	-6.07	0.612	0.634783	0.669565
SLC22A4	-4.76	0.651	0.521739	0.652174
ACSL5	-7.1	0.484	0.678261	0.652174
VMO1	-5.34	0.591	0.652174	0.66087
S100A9	-6.03	0.41	0.66087	0.591304
TBC1D8	-5.94	0.643	0.66087	0.617391
SLC1A3	-5.84	0.622	0.582609	0.669565
THSD4	-4.92	0.525	0.634783	0.626087
IL1B	-4.85	0.572	0.634783	0.643478
SLC28A3	-4.7	0.621	0.582609	0.643478
PRRG4	-6.02	0.61	0.617391	0.66087
ANKRD22	-6.27	0.431	0.686957	0.6
CD86	-7.1	0.581	0.669565	0.626087
P2RY5	-5.86	0.531	0.643478	0.695652
CXCR3	-4.94	0.628	0.582609	0.634783
RPL22L1	-7.14	0.603	0.652174	0.678261
KLRC2	-6.29	0.569	0.695652	0.617391
C17orf60	-5.45	0.597	0.582609	0.643478
SLC15A3	-5.23	0.621	0.669565	0.582609
APOC1	-5.21	0.561	0.686957	0.6
HLA-C	-6.11	0.593	0.686957	0.617391
HRH1	-5.16	0.549	0.66087	0.617391
ST3GAL1	-6.67	0.55	0.652174	0.678261
VGLL1	-4.82	0.563	0.678261	0.582609
KCTD12	-5.39	0.607	0.634783	0.643478
S100A2	-5.42	0.427	0.617391	0.66087
RFTN1	-6.05	0.631	0.686957	0.582609
SLC40A1	-4.69	0.592	0.669565	0.582609
CXorf9	-4.76	0.662	0.652174	0.608696
ITGB2	-4.93	0.658	0.686957	0.617391
FHOD3	-4.67	0.582	0.669565	0.6
GRIN2D	-4.84	0.639	0.669565	0.652174
IRF1	-4.9	0.658	0.652174	0.573913
RHBDL2	-4.8	0.606	0.686957	0.565217
DPYD	-4.67	0.643	0.678261	0.591304
CASKIN1	-4.65	0.649	0.669565	0.6
HLA-DQB1	-5.24	0.598	0.686957	0.565217
LOC439951	-4.8	0.641	0.686957	0.617391
SCRT2	-4.91	0.628	0.678261	0.626087
ANXA1	-5.08	0.64	0.652174	0.591304
LTB	-4.78	0.481	0.678261	0.530435
GNG12	-5.47	0.666	0.686957	0.530435
